# Supplementary material for: Biomethane Yield, Physicochemical Structures, and Microbial Community Characteristics of Corn Stover Pretreated by Urea Combined with Mild Temperature Hydrotherm
Source: Polymers (Basel). 2021 Jul 3;13(13):2207. doi: 10.3390/polym13132207 (PMC8272243; doi:10.3390/polym13132207)
Supplement: Supplementary file 1 [file polymers-13-02207-s001.zip]

Archive with 1 entries (1 files):
- polymers-1270188-supplementary.pdf
